# Supplementary material for: Outcomes and Critical Factors for Successful Implementation of Organizational Health Literacy Interventions: A Scoping Review
Source: Int J Environ Res Public Health. 2021 Nov 12;18(22):11906. doi: 10.3390/ijerph182211906 (PMC8622809; doi:10.3390/ijerph182211906)
Supplement: Supplementary file 1 [file ijerph-18-11906-s001.zip]

Archive with 1 entries (1 files):
- ijerph-1427927-supplementary.pdf
